# Supplementary material for: When do we care about political neutrality? The hypocritical nature of reaction to political bias
Source: PLoS One. 2018 May 3;13(5):e0196674. doi: 10.1371/journal.pone.0196674 (PMC5933769; doi:10.1371/journal.pone.0196674)
Supplement: S1 Dataset — This file contains all datasets and codes necessary to replicate the statistical analyses reported. (ZIP) [file pone.0196674.s002.zip]

Archive with 10 entries (6 files):
- S1_Dataset/
- S1_Dataset/Study 1/
- S1_Dataset/Study 1/Study1 - code for analyses.do
- S1_Dataset/Study 1/Study1 - Data.dta
- S1_Dataset/Study 2/
- S1_Dataset/Study 2/Study2 - code for analyses.do
- S1_Dataset/Study 2/Study2 - data.dta
- S1_Dataset/Study 3/
- S1_Dataset/Study 3/Study3 - code for analyses.do
- S1_Dataset/Study 3/Study3 - data.dta
