# Supplementary material for: When do we care about political neutrality? The hypocritical nature of reaction to political bias
Source: PLoS One. 2018 May 3;13(5):e0196674. doi: 10.1371/journal.pone.0196674 (PMC5933769; doi:10.1371/journal.pone.0196674)
Supplement: S1 Dataset — This file contains all datasets and codes necessary to replicate the statistical analyses reported. (ZIP) [file pone.0196674.s002.zip › S1_Dataset/Study 1/Study1 - code for analyses.do]

**************************
*** Main Text analyses ***
**************************

*** Demand for correction - among partisans ***
* Comparing proportions of Demand for Correction among the three Bias_Type1 groups (neutral, bias in favor, bias against)
tab demand bias_type1, chi col exact


***************
*** TABLE 1 ***
***************
* Model 1 - dummies for Fav. and Disf. bias
logit demand i.bias_type1, r
margins i.bias_type1
logit demand Favorable_bias Disfavorable_bias, r
outreg2 using Table_1.doc, replace se dec(3) alpha (.001, .01, .05, .1) ///
symbol (***, **, *, +) addstat(Pseudo R2,(e(r2_p))) ctitle (Demand for a Correction) ///
addtext (Individual-Level Vars., NO)
test Favorable_bias = Disfavorable_bias

* Model 2 - with two dummies for Level of Bias
logit demand i.bias_type1 i.bias_amount2, r
margins i.bias_type1
logit demand Favorable_bias Disfavorable_bias Moderate_bias Strong_bias, r
outreg2 using Table_1.doc, append se dec(3) alpha (.001, .01, .05, .1) ///
symbol (***, **, *, +) addstat(Pseudo R2,(e(r2_p))) ctitle (Demand for a Correction) ///
addtext (Individual-Level Vars., NO)  
test Favorable_bias = Disfavorable_bias

* Calculating probablitities for Figure 1
logit demand i.Favorable_bias i.Disfavorable_bias i.Moderate_bias i.Strong_bias, r
margins, at(Favorable_bias=(0) Disfavorable_bias =(0) Moderate_bias=(0) Strong_bias=(0)) /* No Bias */
margins i.Favorable_bias, at(Disfavorable_bias=(0)) atmeans /* Favorable Bias */
margins i.Disfavorable_bias, at(Favorable_bias=(0)) atmeans /* Disfavorable Bias */

* Calculating probablitities for Figure 2
logit demand i.Favorable_bias i.Disfavorable_bias i.Moderate_bias i.Strong_bias, r
margins i.Favorable_bias, at(Disfavorable_bias=(0) Moderate_bias=(0) Strong_bias=(1) ) /* Strong Favor. Bias */
margins i.Favorable_bias, at(Disfavorable_bias=(0) Moderate_bias=(1) Strong_bias=(0) ) /* Moderate Favor. Bias */
margins i.Favorable_bias, at(Disfavorable_bias=(0) Moderate_bias=(0) Strong_bias=(0) ) /* Weak Favor. Bias */
margins, at(Favorable_bias=(0) Disfavorable_bias =(0) Moderate_bias=(0) Strong_bias=(0)) /* No Bias */
margins i.Disfavorable_bias, at(Favorable_bias=(0) Moderate_bias=(0) Strong_bias=(0))  /* Weak Disfavor. Bias */
margins i.Disfavorable_bias, at(Favorable_bias=(0) Moderate_bias=(1) Strong_bias=(0) ) /* Moderate Disfavor. Bias */
margins i.Disfavorable_bias, at(Favorable_bias=(0) Moderate_bias=(0) Strong_bias=(1) ) /* Strong Disfavor. Bias */


* Model 3 - with individual-level variables
logit demand i.bias_type1 i.bias_amount2 age gender jewish college polit_interest religios ideo_str, r 
margins i.bias_type1, atmeans
logit demand Favorable_bias Disfavorable_bias Moderate_bias Strong_bias ///
age gender jewish college polit_interest religios ideo_str, r 
outreg2 using Table_1.doc, append se dec(3) alpha (.001, .01, .05, .1) ///
symbol (***, **, *, +) keep (Favorable_bias Disfavorable_bias Moderate_bias Strong_bias) ///
addstat(Pseudo R2,(e(r2_p))) ctitle (Demand for a Correction) addtext (Individual-Level Vars., YES)  
test Favorable_bias = Disfavorable_bias


********************************
*** Online Appendices Tables ***
********************************

*******************************************
*** Table S3 (Section C in S1 Appendix) ***
*******************************************

* Model 1 - with individual-level controls
logit demand Favorable_bias Disfavorable_bias Moderate_bias Strong_bias ///
age gender jewish college polit_interest religios ideo_str, r 
outreg2 using Table_A3.doc, replace se dec(3) alpha (.001, .01, .05, .1) ///
symbol (***, **, *, +) addstat(Pseudo R2,(e(r2_p))) 
test Favorable_bias = Disfavorable_bias

* Model 2 - Omitting people who answered "Don't know" in our DV question
xi: logit demand Favorable_bias Disfavorable_bias Moderate_bias Strong_bias if editor!=3, r
test Favorable_bias = Disfavorable_bias
logit demand Favorable_bias Disfavorable_bias Moderate_bias Strong_bias if editor!=3, r
outreg2 using Table_A3.doc, append se dec(3) alpha (.001, .01, .05, .1) ///
symbol (***, **, *, +) addstat(Pseudo R2,(e(r2_p))) 

* Model 3 - Omitting people who answered too fast (A- less than 2 minutes) 
xi: logit demand Favorable_bias Disfavorable_bias Moderate_bias Strong_bias if too_fast==0, r
test Favorable_bias = Disfavorable_bias
logit demand Favorable_bias Disfavorable_bias Moderate_bias Strong_bias if too_fast==0, r
outreg2 using Table_A3.doc, append se dec(3) alpha (.001, .01, .05, .1) ///
symbol (***, **, *, +) addstat(Pseudo R2,(e(r2_p))) 

* Model 4 - Omitting people who answered too fast (B- 2SD away from reading time) 
logit demand Favorable_bias Disfavorable_bias Moderate_bias Strong_bias if log_knowledge_time3>3.1762038 & log_knowledge_time3<6.7942502, r
test Favorable_bias = Disfavorable_bias
logit demand Favorable_bias Disfavorable_bias Moderate_bias Strong_bias if log_knowledge_time3>3.1762038 & log_knowledge_time3<6.7942502, r
outreg2 using Table_A3.doc, append se dec(3) alpha (.001, .01, .05, .1) ///
symbol (***, **, *, +) addstat(Pseudo R2,(e(r2_p))) 

* Model 5 - interacting Bias Type1 with the IMC question 
logit demand i.bias_type1##i.IMC Moderate_bias Strong_bias, r
logit demand i.Favorable_bias##i.IMC i.Disfavorable_bias##i.IMC Moderate_bias Strong_bias, r
outreg2 using Table_A3.doc, append se dec(3) alpha (.001, .01, .05, .1) ///
symbol (***, **, *, +) addstat(Pseudo R2,(e(r2_p))) 

* Model 6 - Interacting the IDV with the version type 
logit demand i.bias_type1##i.version Moderate_bias Strong_bias, r
logit demand i.Favorable_bias##i.version i.Disfavorable_bias##i.version Moderate_bias Strong_bias, r
outreg2 using Table_A3.doc, append se dec(3) alpha (.001, .01, .05, .1) ///
symbol (***, **, *, +) addstat(Pseudo R2,(e(r2_p))) 


***************************************************************
*** Analyses among non-partisans (Section D in S1 Appendix) ***
***************************************************************

* Comparing correction demands proportions of Demand for Correction the two groups (neutral vs. bias)
tab demand bias_np1, chi col
tab demand bias_np1, chi col exact


**************************************************************
*** Robustness tests - Table S4 (Section D in S1 Appendix) ***
**************************************************************

* Model 1 - without Bias Amount
logit demand i.bias_np1, r
outreg2 using Table_A4.doc, replace se dec(3) alpha (.001, .01, .05, .1) ///
symbol (***, **, *, +) addstat(Pseudo R2,(e(r2_p))) 

* Model 2 - with the two Bias Amount dummies (Moderate_bias & Strong_bias)
logit demand i.bias_np1 Moderate_bias Strong_bias, r
outreg2 using Table_A4.doc, append se dec(3) alpha (.001, .01, .05, .1) ///
symbol (***, **, *, +) addstat(Pseudo R2,(e(r2_p))) 
