# Supplementary material for: When do we care about political neutrality? The hypocritical nature of reaction to political bias
Source: PLoS One. 2018 May 3;13(5):e0196674. doi: 10.1371/journal.pone.0196674 (PMC5933769; doi:10.1371/journal.pone.0196674)
Supplement: S1 Dataset — This file contains all datasets and codes necessary to replicate the statistical analyses reported. (ZIP) [file pone.0196674.s002.zip › S1_Dataset/Study 2/Study2 - code for analyses.do]

**************************
*** Main Text Analyses ***
**************************

*** The "belief" question ***
* In the entire sample:
sum belief
* Comparison of means of the "belief" question: liberals vs. conservatives
ttest belief if ideo_group!=1, by (ideo_group) welch


*** "Are the actions (if true) constitute bias against conservatives" question ***
* In the entire sample:
tab pb_yes
* Comparison of proportions saying "yes": liberals vs. conservatives
tab pb_yes ideo_group if ideo_group!=1, chi col exact


*** Dependent variable 1 - the "Change Algorithm" question ***
* In the entire sample:
tab change
* Comparing proportions across the three "bias type" categories:
tab change bias_type, chi col 
* Comparing proportions among those in the ingroup-harming and ingroup-aiding bias groups:
tab change bias_type if bias_type!=1, chi col 


*** Dependent variable 2 - the "Seriousness" question ***
* In the entire sample:
sum serious 
* Comparison of means across the three "bias type" categories:
oneway serious bias_type, t sch


********************************
*** Online Appendices Tables ***
********************************

**************************************************************
*** Robustness tests - Table S5 (Section E in S1 Appendix) ***
**************************************************************

* Model 1 - DV: correction; with individual-level variables as controls
logit change group_aiding group_harming age gender ideo_str education, r
outreg2 using Table_A5.doc, replace se dec(3) alpha (.001, .01, .05, .1) ///
symbol (***, **, *, +) addstat(Pseudo R2, (e(r2_p)), Model's Significance (p-value), (e(p)))
test group_aiding = group_harming

* Model 2 - DV: correction; omitting people who answered too fast
logit change group_aiding group_harming if too_fast==0,r 
outreg2 using Table_A5.doc, append se dec(3) alpha (.001, .01, .05, .1) ///
symbol (***, **, *, +) addstat(Pseudo R2, (e(r2_p)), Model's Significance (p-value), (e(p)))
test group_aiding = group_harming

* Model 3 - DV: correction; omitting the DK responses
logit change group_aiding group_harming if should_change!=3, r
outreg2 using Table_A5.doc, append se dec(3) alpha (.001, .01, .05, .1) ///
symbol (***, **, *, +) addstat(Pseudo R2, (e(r2_p)), Model's Significance (p-value), (e(p)))
test group_aiding = group_harming

* Model 4 - DV: seriousness; with individual-level variables as controls
reg serious group_aiding group_harming age gender ideo_str education, r
outreg2 using Table_A5.doc, append se dec(3) alpha (.001, .01, .05, .1) ///
symbol (***, **, *, +) addstat(Adj. R-Squared, (e(r2_a)))
test group_aiding = group_harming

* Model 5 - DV: seriousness; omitting people who answered too fast
reg serious group_aiding group_harming if too_fast==0,r 
outreg2 using Table_A5.doc, append se dec(3) alpha (.001, .01, .05, .1) ///
symbol (***, **, *, +) addstat(Adj. R-Squared, (e(r2_a)))
test group_aiding = group_harming


******************************************************************
*** Main results by partisan groups (Section E in S1 Appendix) ***
******************************************************************

* Comparison of means of the "belief" question: democrats vs. republicans
ttest belief if partisan_group!=1, by (partisan_group) welch

* Note: Democrats who considered the actions as bias against conservaties were considered
* as experiencing an ingroup-aiding bias while Republicans who considered these actions as 
* bias against conservaties were considered as experiencing an ingroup-harming bias

*** Dependent variable 1 - the "Change Algorithm" question ***
* Comparing proportions among those in the ingroup-harming and ingroup-aiding bias groups:
tab change bias_type2, chi col 

*** Dependent variable 2 - the "Seriousness" question ***
* Comparison of means across the three "bias type" categories:
oneway serious bias_type2, t sch


************************************************
*** Non-partisans (Section F in S1 Appendix) ***
************************************************

*** Dependent variable 1 - the "Change Algorithm" question ***
tab change ideo_group, chi col
tab change ideo_group if pb_yes==1, chi col

*** Dependent variable 2 - the "Seriousness" question ***
oneway serious ideo_group if pb_yes==1, t sch
ttest serious if ideo_group==1, by (pb_yes)
