# Supplementary material for: When do we care about political neutrality? The hypocritical nature of reaction to political bias
Source: PLoS One. 2018 May 3;13(5):e0196674. doi: 10.1371/journal.pone.0196674 (PMC5933769; doi:10.1371/journal.pone.0196674)
Supplement: S1 Dataset — This file contains all datasets and codes necessary to replicate the statistical analyses reported. (ZIP) [file pone.0196674.s002.zip › S1_Dataset/Study 3/Study3 - code for analyses.do]

**************************
*** Main Text Analyses ***
**************************

*** Manipulation checks ***
sum bias if version==0 & bias!=8
ttest bias==4 if version==0 & bias!=8
sum bias if version==1 & bias!=8
ttest bias==4 if version==1 & bias!=8


*** ITT results: left-wing voters vs. right-wing voters ***
tab demand lr_vote if version==0, chi col 
tab demand lr_vote if version==1, chi col 


********************************
*** Table 3 - IV regressions ***
********************************
* Note: in Table 3 in the main text we provide only the Second-stage estimates 
* and in Table A8 (in Section H in S1 Appendix) we provide the First-stage estimates

*** Model 1 -  Direction of Bias instrumented
ivregress 2sls demand lr_vote version (bias_type1 = hostile), r first
estat firststage  

*** Model 2 -  Disfavorable Bias instrumented
ivregress 2sls demand lr_vote version (Disfavorable_bias = hostile), r first
estat firststage

*** Model 3 - Disfavorable_bias instrumented, controlling for Level of Bias
ivregress 2sls demand Moderate_bias Strong_bias lr_vote version (Disfavorable_bias = hostile), r first
estat firststage

**************************
*** Mediation analysis ***
**************************
set more off
medeff(regress bias_type1 hostile bias_amount age gender college religios lr_vote version) ///
(logit demand bias_type1 hostile bias_amount age gender college religios lr_vote version), ///
mediate(bias_type1) treat(hostile) sims(205)


**********************************
*** Online Appendices Analyses ***
**********************************

*** Partisans' evaluations of the bias in each article (Section G in S1 Appendix) ***
* The Pro-Netanyahu article
ttest bias if version==0 & bias!=8, by (lr_vote) welch
* The Anti-Netanyahu article
ttest bias if version==1 & bias!=8, by (lr_vote) welch


*** Balance checks (Section G in S1 Appendix) ***
tab version gender, chi col /* p-value = .59 */
tab version jewish, chi col /* p-value = .37 */
tab version college, chi col /* p-value = .84 */
tab version vote15, chi col /* p-value = .84 */
tab version lr_vote, chi col /* p-value = .92 */
tab version lcr_groups, chi col /* p-value = .94 */

ttest age, by (version) welch /* p-value = .22 */
ttest religios, by (version) welch /* p-value = .52 */
ttest ideology, by (version) welch /* p-value = .34 */

*********************************
*** Table S6 - Balance checks ***
*********************************
* Model 1 - with vote in the 2015 elections
logit version age gender college religios i.vote15, r
outreg2 using Table_A7.doc, replace se dec(3) alpha (.05, .1) ///
symbol (*, +) addstat(Pseudo R2, (e(r2_p)), Models' Chi-Squared Statistic, (e(chi2)), ///
Chi-Squared Statistic's p-value, (e(p)))

* Model 2 - with left-right ideology
logit version age gender college religios i.lcr_groups, r
outreg2 using Table_A7.doc, append se dec(3) alpha (.05, .1) ///
symbol (*, +) addstat(Pseudo R2, (e(r2_p)), Models' Chi-Squared Statistic, (e(chi2)), ///
Chi-Squared Statistic's p-value, (e(p))) addnote (The "Jewish" (yes/no) variable was omitted since ///
it predicts outcome perfectly.  In Model 1 Vote for Right is the reference category, ///
and in Model 2 it is the Ideological Right category.)


*****************************************************
*** Mediation analyses (Section H in S1 Appendix) ***
*****************************************************

*** Level of Bias as a mediator, controlling for Bias Type ***
set more off
medeff(regress bias_amount hostile bias_type1 lr_vote version) ///
(logit demand bias_amount hostile bias_type1 lr_vote version),  ///
mediate(bias_amount) treat(hostile) sims(205) /* [.024, 95% CIs: -.005; .064] */

*** Bias Type as a mediator, controlling for Level of Bias ***
set more off
medeff(regress bias_type1 hostile bias_amount lr_vote version) ///
(logit demand bias_type1 hostile bias_amount lr_vote version),  ///
mediate(bias_type1) treat(hostile) sims(205) /* [.119, 95% CIs: .050; .191] */


*** Level of Bias as a mediator, controlling for Disfavorable Bias **
set more off
medeff(regress bias_amount hostile Disfavorable_bias lr_vote version) ///
(logit demand bias_amount hostile Disfavorable_bias lr_vote version),  ///
mediate(bias_amount) treat(hostile) sims(205) /* [-.002, 95% CIs: -.026; .020] */

*** Disfavorable Bias as a mediator, controlling for Level of Bias ***
set more off
medeff(regress Disfavorable_bias hostile  bias_amount lr_vote version) ///
(logit demand Disfavorable_bias hostile bias_amount lr_vote version),  ///
mediate(Disfavorable_bias) treat(hostile) sims(205) /* [.104, 95% CIs: .045; .168] */


*******************************************
*** Table S7 (Section H in S1 Appendix) ***
*******************************************
* Note: in Table A8 we provide only the First-stage estimates while in
* Table 3 in the main text we provide the Second-stage estimates

*** Model 1 -  Direction of Bias instrumented
ivregress 2sls demand lr_vote version (bias_type1 = hostile), r first
estat firststage  

*** Model 2 -  Disfavorable Bias instrumented
ivregress 2sls demand lr_vote version (Disfavorable_bias = hostile), r first
estat firststage

*** Model 3 - Disfavorable_bias instrumented, controlling for Level of Bias
ivregress 2sls demand Moderate_bias Strong_bias lr_vote version (Disfavorable_bias = hostile), r first
estat firststage

****************************************************************************
*** Table S8 - with individual-level controls (Section H in S1 Appendix) ***
****************************************************************************
* Models 1-2 - Direction of bias as the endogenous variable 
ivregress 2sls demand lr_vote version age gender college religios (bias_type1 = hostile), r first
estat firststage

* Models 3-4 - controlling for individual-level variables
ivregress 2sls demand lr_vote version age gender college religios (Disfavorable_bias = hostile), r first
estat firststage


***********************************************************************************************
*** Table S9 - seperate IV regressions for each article version (Section H in S1 Appendix) ***
***********************************************************************************************
* Models 1-2
ivregress 2sls demand (bias_type1 = hostile) if version==0, r first
estat firststage

* Models 3-4
ivregress 2sls demand (bias_type1 = hostile) if version==1, r first
estat firststage

* Models 5-6
ivregress 2sls demand (Disfavorable_bias = hostile) if version==0, r first
estat firststage

* Models 7-8
ivregress 2sls demand (Disfavorable_bias = hostile) if version==1, r first
estat firststage


************************************************
*** Non-partisans (Section I in S1 Appendix) ***
************************************************

*** Baseline results: left-wing voters vs. non-partisans vs. right-wing voters ***
tab demand vote15_2 if version==0, chi col 
tab demand vote15_2 if version==1, chi col 
